# Supplementary material for: Rediscovery of four narrow endemic Didymocarpus species (Gesneriaceae) from Mizoram, India, with revised species descriptions and lectotypifications
Source: PhytoKeys. 2020 May 20;148:1–19. doi: 10.3897/phytokeys.148.49772 (PMC7253502; doi:10.3897/phytokeys.148.49772)
Supplement: XML Treatment for Didymocarpus adenocarpus [file phytokeys.148.49772-treatment1.xml]

<!DOCTYPE tp:taxon-treatment
  PUBLIC "-//TaxonX//DTD Taxonomic Treatment Publishing DTD v0 20100105//EN" "tax-treatment-NSO.dtd">
<tp:taxon-treatment xmlns:tp="http://www.plazi.org/taxpub"><tp:treatment-meta><kwd-group><label>Taxon classification</label><kwd><named-content xmlns:xlink="http://www.w3.org/1999/xlink" content-type="kingdom">Plantae</named-content></kwd><kwd><named-content xmlns:xlink="http://www.w3.org/1999/xlink" content-type="order">Lamiales</named-content></kwd><kwd><named-content xmlns:xlink="http://www.w3.org/1999/xlink" content-type="family">Gesneriaceae</named-content></kwd></kwd-group><mixed-citation publication-type="journal"><person-group><name><surname>Prasanna</surname><given-names>Naibi Shrungeshwara</given-names></name><name><surname>Gowda</surname><given-names>Vinita</given-names></name></person-group><article-title>Rediscovery of four narrow endemic <italic><tp:taxon-name><tp:taxon-name-part taxon-name-part-type="genus" reg="Didymocarpus">Didymocarpus</tp:taxon-name-part></tp:taxon-name></italic> species (<tp:taxon-name><tp:taxon-name-part taxon-name-part-type="family">Gesneriaceae</tp:taxon-name-part></tp:taxon-name>) from Mizoram, India, with revised species descriptions and lectotypifications</article-title><source>PhytoKeys</source><day>20</day><month>5</month><year>2020</year><volume>148</volume><fpage>1</fpage><lpage>19</lpage><pub-id pub-id-type="doi">10.3897/phytokeys.148.49772</pub-id></mixed-citation></tp:treatment-meta><tp:nomenclature><tp:taxon-name><object-id xmlns:xlink="http://www.w3.org/1999/xlink" content-type="arpha" xlink:type="simple">DAADBEB8-A639-5C29-94A7-ABFD806D3BAF</object-id>
            <tp:taxon-name-part taxon-name-part-type="genus" reg="Didymocarpus">Didymocarpus</tp:taxon-name-part>
            <tp:taxon-name-part taxon-name-part-type="species" reg="adenocarpus">adenocarpus</tp:taxon-name-part>
          </tp:taxon-name><tp:taxon-authority>C.E.C.Fisch., Bull. Misc. Inform. Kew 1929: 253. 1929.</tp:taxon-authority><xref ref-type="fig" rid="F2">Fig. 2A–G</xref><xref ref-type="supplementary-material" rid="S1">, Suppl. material 1: Fig. S1A, B</xref></tp:nomenclature><tp:treatment-sec sec-type="Holotype" id="SECID0E4KAC"><title>Holotype.</title><p>India. Assam (= Mizoram): Southern Lushai Hills, 4500 ft., Sept. 1928, Rev. W.J.L. Wenger 239, K (K000820546!).</p></tp:treatment-sec><tp:treatment-sec sec-type="description" id="SECID0ECLAC"><title>Revised description.</title><p>Terrestrial or epilithic herbs, up to 35 cm tall. Stem 16 × 6 mm, terete, light green, sparsely pubescent with 4–10 celled eglandular hairs. Leaves 2–6 pairs, opposite and anisophyllous, decussate, terminal pair smaller in size, membranous, exstipulate; petioles 1–8 cm long, pubescent with multicellular eglandular hairs as on stem; lamina 9–15 × 5–8 cm, oblong to orbicular, lamina separated unequally by midrib, base cordate to obliquely cordate, apex acute to acuminate, margin coarsely crenate-dentate; dorsal surface green, sparsely pubescent with multicellular eglandular hairs; ventral surface pale green, densely pubescent along veins but sparsely pubescent otherwise; densely dotted with minute globose, pale-brown glistening pigment glands (in dried specimen); midrib with 6–10 lateral veins on either side, sunken above, raised below, secondary veins more prominent. Inflorescence 1 to 4, pedunculate, axillary, pair-flowered cymes (many-flowered), usually arising only from the axils of the 1–2 uppermost pairs of leaves, cyme with up to 20 flowers; primary bracteoles present, 4 × 7 mm, opposite, suborbicular, apex mucronate, glabrous, translucent white, veins visible when dried; secondary bracteoles (within the cyme) present at each dichotomous fork, 4 × 6 mm, suborbicular, apex mucronate glabrous, whitish, veins visible when dried. Inflorescence usually hidden below the leaves, pendent; peduncle 3–4 cm long, light green, lower part sparsely pubescent with multicellular eglandular hairs, upper part glabrous; pedicel ca. 5 mm long, slender, glabrous; Calyx 0.8–1 mm long, fused, narrowly funnel shaped, with 5–9 short, broadly triangular teeth with a visible vein running into each, glabrous, whitish, translucent; Corolla 2.8–3.5 cm × 0.5–0.8 cm, tubular with a slight bend, infundibuliform towards mouth; tube whitish at base, purple towards lobes; corolla bi-lipped, total 5 lobes, 0.5 × 0.5 cm, suborbicular, glabrous, purplish with whitish outer edge, the 3 lower lobes larger than the 2 upper lobes, ventral part of the corolla tube and lobes striated. Stamens 2, inserted at 1/3<sup>rd</sup> of the length of the tube from the mouth of the corolla, anthers dorsifixed, coherent by adaxial surfaces; filaments 1–1.2 cm, glabrous, whitish; staminodes 2 or 3, inserted lower than the stamens, tip bifurcated, the third when present below the others and much shorter. Disc up to 2 mm long, tubular with undulating upper margin, glabrous, persistent. Gynoecium 2.1– 2.2 cm, ovary linear, slightly widened upwards, glabrous, covered with globose yellow glands; stigma peltate, glabrous. Capsule linear, brown, 3–3.5 cm long, dotted with glistening yellowish glands. Seeds very minute, pale-reddish-brown, fusiform, acute at both ends.</p></tp:treatment-sec><tp:treatment-sec sec-type="Amendments to protologue" id="SECID0EKLAC"><title>Amendments to protologue.</title><p>Upon examining fresh specimens (Fig. <xref ref-type="fig" rid="F2">2</xref> and Suppl. material <xref ref-type="supplementary-material" rid="S1">1</xref>: Fig. S1A, B), we noted that the stem color is light green (brown in protologue), corolla tube is whitish at base, purple towards lobes (white tinged with pink in protologue), and bracteoles are translucent white (reddish brown in protologue). Leaf apex is acute to acuminate (acute or abruptly acutely cuspidate in protologue) and inflorescence is typical pair-flowered cyme (central 1-flower and trichotomous branching in protologue). We found stigma to be glabrous (pubescent in protologue).</p><fig id="F2" position="float" orientation="portrait"><object-id xmlns:xlink="http://www.w3.org/1999/xlink" content-type="doi" xlink:type="simple">10.3897/phytokeys.148.49772.figure2</object-id><object-id xmlns:xlink="http://www.w3.org/1999/xlink" content-type="arpha" xlink:type="simple">C6B3D161-8A98-5EEF-AB0C-9B1675E62F1F</object-id><label>Figure 2.</label><caption><p><italic><tp:taxon-name><tp:taxon-name-part taxon-name-part-type="genus" reg="Didymocarpus">Didymocarpus</tp:taxon-name-part> <tp:taxon-name-part taxon-name-part-type="species" reg="adenocarpus">adenocarpus</tp:taxon-name-part></tp:taxon-name></italic> C.E.C.Fisch. <bold>A</bold> habitat <bold>B</bold> habit <bold>C</bold> complete plant with inflorescence <bold>D</bold> pair-flowered cyme <bold>E</bold> flower, side view <bold>F</bold> glands on abaxial surface of leaves <bold>G</bold> floral dissection (from left to right): primary bracteole, secondary bracteole, sepal, gynoecium, open floral tube showing fused anthers, gynoecium surrounded by persistent calyx. Photographs by NSP.</p></caption><graphic xmlns:xlink="http://www.w3.org/1999/xlink" xlink:href="phytokeys-148-001-g002.jpg" position="float" orientation="portrait" xlink:type="simple" id="oo_412031.jpg"><uri content-type="original_file" xlink:type="simple">https://binary.pensoft.net/fig/412031</uri></graphic></fig></tp:treatment-sec><tp:treatment-sec sec-type="notes" id="SECID0E5MAC"><title>Note.</title><p><italic><tp:taxon-name><tp:taxon-name-part taxon-name-part-type="genus" reg="Didymocarpus">D.</tp:taxon-name-part> <tp:taxon-name-part taxon-name-part-type="species" reg="adenocarpus">adenocarpus</tp:taxon-name-part></tp:taxon-name></italic> is similar to <italic><tp:taxon-name><tp:taxon-name-part taxon-name-part-type="genus" reg="Didymocarpus">D.</tp:taxon-name-part> <tp:taxon-name-part taxon-name-part-type="species" reg="purpureobracteatus">purpureobracteatus</tp:taxon-name-part></tp:taxon-name></italic> W.W.Sm. but differs from it in having slightly cordate leaves (rounded or oblique in <italic><tp:taxon-name><tp:taxon-name-part taxon-name-part-type="genus" reg="Didymocarpus">D.</tp:taxon-name-part> <tp:taxon-name-part taxon-name-part-type="species" reg="purpureobracteatus">purpureobracteatus</tp:taxon-name-part></tp:taxon-name></italic>), sparsely pubescent peduncle (glabrous in <italic><tp:taxon-name><tp:taxon-name-part taxon-name-part-type="genus" reg="Didymocarpus">D.</tp:taxon-name-part> <tp:taxon-name-part taxon-name-part-type="species" reg="purpureobracteatus">purpureobracteatus</tp:taxon-name-part></tp:taxon-name></italic>), and glabrous pistil (sparsely puberulent in <italic><tp:taxon-name><tp:taxon-name-part taxon-name-part-type="genus" reg="Didymocarpus">D.</tp:taxon-name-part> <tp:taxon-name-part taxon-name-part-type="species" reg="purpureobracteatus">purpureobracteatus</tp:taxon-name-part></tp:taxon-name></italic>).</p></tp:treatment-sec><tp:treatment-sec sec-type="distribution" id="SECID0E2OAC"><title>Distribution.</title><p>Historically, <italic><tp:taxon-name><tp:taxon-name-part taxon-name-part-type="genus" reg="Didymocarpus">D.</tp:taxon-name-part> <tp:taxon-name-part taxon-name-part-type="species" reg="adenocarpus">adenocarpus</tp:taxon-name-part></tp:taxon-name></italic> is known from southern Mizoram. However, in this study we located one extant population at Reiek Tlang in Mamit district of northern Mizoram (specimen numbers: VG2018MZ2589, VG2018MZ2590, VG2018MZ2592).</p></tp:treatment-sec><tp:treatment-sec sec-type="habitat" id="SECID0EMPAC"><title>Habitat.</title><p>Grows on moist loamy banks in partially shaded areas of tropical wet evergreen forests.</p></tp:treatment-sec><tp:treatment-sec sec-type="phenology" id="SECID0ERPAC"><title>Phenology.</title><p>Flowering in August to September, fruiting in September to December.</p></tp:treatment-sec><tp:treatment-sec sec-type="ecology" id="SECID0EWPAC"><title>Ecology.</title><p>We observed that <italic><tp:taxon-name><tp:taxon-name-part taxon-name-part-type="genus" reg="Didymocarpus">D.</tp:taxon-name-part> <tp:taxon-name-part taxon-name-part-type="species" reg="adenocarpus">adenocarpus</tp:taxon-name-part></tp:taxon-name></italic> has a tubular calyx which can retain and immerse the buds in water (see Suppl. material <xref ref-type="supplementary-material" rid="S1">1</xref>: Fig. S1B). In other gesneriads such as <italic><tp:taxon-name><tp:taxon-name-part taxon-name-part-type="genus" reg="Aeschynanthus">Aeschynanthus</tp:taxon-name-part></tp:taxon-name></italic> and <italic><tp:taxon-name><tp:taxon-name-part taxon-name-part-type="genus" reg="Chrysothemis">Chrysothemis</tp:taxon-name-part></tp:taxon-name></italic>, a similar character was referred to as watery calyces, and was suggested as a mechanism to reduce florivory by insects (<xref ref-type="bibr" rid="B1">Carlson and Harms 2007</xref>).</p></tp:treatment-sec><tp:treatment-sec sec-type="conservation status" id="SECID0E5AAE"><title>Conservation status and preliminary IUCN assessment.</title><p><italic><tp:taxon-name><tp:taxon-name-part taxon-name-part-type="genus" reg="Didymocarpus">D.</tp:taxon-name-part> <tp:taxon-name-part taxon-name-part-type="species" reg="adenocarpus">adenocarpus</tp:taxon-name-part></tp:taxon-name></italic> is known from only four specimens collected from southern Mizoram, India. To the best of our knowledge there have been no further collections of <italic><tp:taxon-name><tp:taxon-name-part taxon-name-part-type="genus" reg="Didymocarpus">D.</tp:taxon-name-part> <tp:taxon-name-part taxon-name-part-type="species" reg="adenocarpus">adenocarpus</tp:taxon-name-part></tp:taxon-name></italic> until this study, which brings the time until its current rediscovery up to 87 years. We surveyed multiple potential locations in Mizoram and we could not locate any population in southern Mizoram. The extant population is limited to an area of about 15 km<sup>2</sup> in Reiek Tlang hills, Mamit district, which is in northern Mizoram. Although it is a community protected forest, with limited anthropogenic disturbance, the population has only 300 mature individuals. Therefore, based on the criterion C2a(i) of IUCN guidelines (<xref ref-type="bibr" rid="B7">IUCN 2019</xref>), we propose that the species should be considered as endangered (<abbrev xmlns:xlink="http://www.w3.org/1999/xlink" xlink:title="endangered" id="ABBRID0EACAE" xlink:type="simple">EN</abbrev>).</p></tp:treatment-sec><tp:treatment-sec><!--Section generated to contain objects referenced in tp:taxon-treatment.--><supplementary-material xmlns:xlink="http://www.w3.org/1999/xlink" id="S1" position="float" orientation="portrait" xlink:type="simple"><object-id content-type="doi" xlink:type="simple">10.3897/phytokeys.148.49772.suppl1</object-id><object-id content-type="arpha" xlink:type="simple">36D345C3-6B6B-56CC-B186-91BA244A534D</object-id><label>Supplementary material 1</label><caption><p>Figure S1</p></caption><statement content-type="dataType"><label>Data type</label><p>Multimedia</p></statement><statement content-type="notes"><label>Explanation note</label><p><bold>A</bold> Underside of <italic><tp:taxon-name><tp:taxon-name-part taxon-name-part-type="genus" reg="Didymocarpus">D.</tp:taxon-name-part> <tp:taxon-name-part taxon-name-part-type="species" reg="adenocarpus">adenocarpus</tp:taxon-name-part></tp:taxon-name></italic> C.E.C.Fisch. plant showing inflorescence hidden under leaves <bold>B</bold> Watery calyx of <italic><tp:taxon-name><tp:taxon-name-part taxon-name-part-type="genus" reg="Didymocarpus">D.</tp:taxon-name-part> <tp:taxon-name-part taxon-name-part-type="species" reg="adenocarpus">adenocarpus</tp:taxon-name-part></tp:taxon-name></italic> C.E.C.Fisch. <bold>C</bold> Lateral view of <italic><tp:taxon-name><tp:taxon-name-part taxon-name-part-type="genus" reg="Didymocarpus">D.</tp:taxon-name-part> <tp:taxon-name-part taxon-name-part-type="species" reg="parryorum">parryorum</tp:taxon-name-part></tp:taxon-name></italic> C.E.C.Fisch. flower showing color stripe along the floral tube <bold>D</bold> Tridentate calyx lobe of <italic><tp:taxon-name><tp:taxon-name-part taxon-name-part-type="genus" reg="Didymocarpus">D.</tp:taxon-name-part> <tp:taxon-name-part taxon-name-part-type="species" reg="lineicapsa">lineicapsa</tp:taxon-name-part></tp:taxon-name></italic> (C.E.C.Fisch.) B.L.Burtt <bold>E</bold> Inflorescence of <italic><tp:taxon-name><tp:taxon-name-part taxon-name-part-type="genus" reg="Didymocarpus">D.</tp:taxon-name-part> <tp:taxon-name-part taxon-name-part-type="species" reg="parryorum">parryorum</tp:taxon-name-part></tp:taxon-name></italic> C.E.C.Fisch. <bold>F</bold> Inflorescence of <italic><tp:taxon-name><tp:taxon-name-part taxon-name-part-type="genus" reg="Didymocarpus">D.</tp:taxon-name-part> <tp:taxon-name-part taxon-name-part-type="species" reg="wengeri">wengeri</tp:taxon-name-part></tp:taxon-name></italic> C.E.C.Fisch. Photographs by NSP.</p></statement><media xlink:href="phytokeys-148-001-s001.tif" mimetype="image" mime-subtype="tiff" position="float" orientation="portrait" xlink:type="simple" id="oo_412035.tif"><uri content-type="original_file" xlink:type="simple">https://binary.pensoft.net/file/412035</uri></media><permissions><license xlink:type="simple"><license-p>This dataset is made available under the Open Database License (http://opendatacommons.org/licenses/odbl/1.0/). The Open Database License (ODbL) is a license agreement intended to allow users to freely share, modify, and use this Dataset while maintaining this same freedom for others, provided that the original source and author(s) are credited.</license-p></license></permissions><attrib specific-use="authors">Naibi Shrungeshwara Prasanna, Vinita Gowda</attrib></supplementary-material></tp:treatment-sec><ref-list><ref id="B1"><mixed-citation xmlns:xlink="http://www.w3.org/1999/xlink" xlink:type="simple"><person-group><name name-style="western"><surname>Carlson</surname><given-names>JE</given-names></name><name name-style="western"><surname>Harms</surname><given-names>KE</given-names></name></person-group> (<year>2007</year>) <article-title>The benefits of bathing buds: Water calyces protect flowers from a microlepidopteran herbivore.</article-title><source>Biology Letters</source><volume>3</volume>(<issue>4</issue>): <fpage>405</fpage>–<lpage>407</lpage>. <ext-link xlink:type="simple" ext-link-type="doi" xlink:href="10.1098/rsbl.2007.0095">https://doi.org/10.1098/rsbl.2007.0095</ext-link></mixed-citation></ref><ref id="B7"><mixed-citation xmlns:xlink="http://www.w3.org/1999/xlink" xlink:type="simple"><institution xlink:type="simple">IUCN</institution> (<year>2019</year>) The IUCN red list of threatened species, version 14. IUCN Red List Unit, Cambridge. <ext-link xlink:type="simple" ext-link-type="uri" xlink:href="http://www.iucnredlist.org/">http://www.iucnredlist.org/</ext-link> [accessed 15 September 2019]</mixed-citation></ref></ref-list></tp:taxon-treatment>
