# Supplementary material for: Rediscovery of four narrow endemic Didymocarpus species (Gesneriaceae) from Mizoram, India, with revised species descriptions and lectotypifications
Source: PhytoKeys. 2020 May 20;148:1–19. doi: 10.3897/phytokeys.148.49772 (PMC7253502; doi:10.3897/phytokeys.148.49772)
Supplement: XML Treatment for Didymocarpus lineicapsa [file phytokeys.148.49772-treatment2.xml]

<!DOCTYPE tp:taxon-treatment
  PUBLIC "-//TaxonX//DTD Taxonomic Treatment Publishing DTD v0 20100105//EN" "tax-treatment-NSO.dtd">
<tp:taxon-treatment xmlns:tp="http://www.plazi.org/taxpub"><tp:treatment-meta><kwd-group><label>Taxon classification</label><kwd><named-content xmlns:xlink="http://www.w3.org/1999/xlink" content-type="kingdom">Plantae</named-content></kwd><kwd><named-content xmlns:xlink="http://www.w3.org/1999/xlink" content-type="order">Lamiales</named-content></kwd><kwd><named-content xmlns:xlink="http://www.w3.org/1999/xlink" content-type="family">Gesneriaceae</named-content></kwd></kwd-group><mixed-citation publication-type="journal"><person-group><name><surname>Prasanna</surname><given-names>Naibi Shrungeshwara</given-names></name><name><surname>Gowda</surname><given-names>Vinita</given-names></name></person-group><article-title>Rediscovery of four narrow endemic <italic><tp:taxon-name><tp:taxon-name-part taxon-name-part-type="genus" reg="Didymocarpus">Didymocarpus</tp:taxon-name-part></tp:taxon-name></italic> species (<tp:taxon-name><tp:taxon-name-part taxon-name-part-type="family">Gesneriaceae</tp:taxon-name-part></tp:taxon-name>) from Mizoram, India, with revised species descriptions and lectotypifications</article-title><source>PhytoKeys</source><day>20</day><month>5</month><year>2020</year><volume>148</volume><fpage>1</fpage><lpage>19</lpage><pub-id pub-id-type="doi">10.3897/phytokeys.148.49772</pub-id></mixed-citation></tp:treatment-meta><tp:nomenclature><tp:taxon-name><object-id xmlns:xlink="http://www.w3.org/1999/xlink" content-type="arpha" xlink:type="simple">29198D6B-730C-585A-B78C-6253164F951A</object-id>
            <tp:taxon-name-part taxon-name-part-type="genus" reg="Didymocarpus">Didymocarpus</tp:taxon-name-part>
            <tp:taxon-name-part taxon-name-part-type="species" reg="lineicapsa">lineicapsa</tp:taxon-name-part>
          </tp:taxon-name><tp:taxon-authority>(C.E.C.Fisch.) B.L.Burtt, Notes Roy. Bot. Gard. Edinburgh 21(4): 187. 1954.</tp:taxon-authority><xref ref-type="fig" rid="F3">Fig. 3</xref><xref ref-type="supplementary-material" rid="S1">, Suppl. material 1: Fig. S1D</xref></tp:nomenclature><tp:treatment-sec sec-type="Basionym" id="SECID0ERDAE"><title>Basionym.</title><p><italic><tp:taxon-name><tp:taxon-name-part taxon-name-part-type="genus" reg="Trisepalum">Trisepalum</tp:taxon-name-part> <tp:taxon-name-part taxon-name-part-type="species" reg="lineicapsa">lineicapsa</tp:taxon-name-part></tp:taxon-name></italic> C.E.C.Fisch., Bull. Misc. Inform. Kew 1928 (7): 276 (1928).</p></tp:treatment-sec><tp:treatment-sec sec-type="Holotype" id="SECID0ECEAE"><title>Holotype.</title><p>India. Assam (= Mizoram): Lushai Hills, Aijal (= Aizawl), 1225 m, September 1927, Mrs N.E. Parry No.79, K (K000820539!).</p><fig id="F3" position="float" orientation="portrait"><object-id xmlns:xlink="http://www.w3.org/1999/xlink" content-type="doi" xlink:type="simple">10.3897/phytokeys.148.49772.figure3</object-id><object-id xmlns:xlink="http://www.w3.org/1999/xlink" content-type="arpha" xlink:type="simple">C47B358A-1CCF-5415-A7FC-28978F177E0D</object-id><label>Figure 3.</label><caption><p><italic><tp:taxon-name><tp:taxon-name-part taxon-name-part-type="genus" reg="Didymocarpus">Didymocarpus</tp:taxon-name-part> <tp:taxon-name-part taxon-name-part-type="species" reg="lineicapsa">lineicapsa</tp:taxon-name-part></tp:taxon-name></italic> (C.E.C.Fisch.) B.L.Burtt <bold>A</bold> habitat <bold>B</bold> habit <bold>C</bold> complete plant with emerging inflorescence. Old stem with dehisced capsules from previous season indicated by arrow <bold>D</bold> leaf adaxial and abaxial surface <bold>E</bold> inflorescence <bold>F</bold> flower (inset - tridentate calyx lobe) <bold>G</bold> floral dissection from left to right: open floral tube showing fused anthers, gynoecium with disc and ovary. Photographs by NSP.</p></caption><graphic xmlns:xlink="http://www.w3.org/1999/xlink" xlink:href="phytokeys-148-001-g003.jpg" position="float" orientation="portrait" xlink:type="simple" id="oo_412032.jpg"><uri content-type="original_file" xlink:type="simple">https://binary.pensoft.net/fig/412032</uri></graphic></fig></tp:treatment-sec><tp:treatment-sec sec-type="description" id="SECID0ENFAE"><title>Revised description.</title><p>Terrestrial or epilithic herbs, to 15 cm tall, 1 to 4 stems arising from the same rhizome. Stems 3 to 15 cm long, 2–4 mm wide at base, erect, dark green, terete, densely tomentose with 3 to 4 celled eglandular hairs and sparsely interspersed globular, yellow pigment glands. Leaves 4–6 pairs, opposite and anisophyllous, decussate, often whorled at the top; petioles up to 2.7 cm long, terete, densely tomentose as on stem, sparsely covered with globular, yellow pigment glands; lamina 3–10 cm × 1.5–3.5 cm, lanceolate to narrowly elliptic, lamina separated unequally by midrib, base oblique, apex acute; margin dentate, often entire towards the base, dorsal surface dark green, densely strigose with short eglandular hairs, ventral surface light green, strigose with yellow-glandular (colour as observed in dried specimen) and eglandular hairs, hairs more dense along the veins; midrib with 8–10 secondary veins on each side, sunken above, raised below. Inflorescence 1 to 4, axillary, spreading from upper leaves forming the whorl, erect, pair-flowered cymes (many-flowered), usually arising only from the axils of the 1–2 uppermost pairs of leaves; peduncle 1.5–6 cm long, up to 5 mm thickness (slender), sparsely covered with multicellular glandular and eglandular hairs; pedicel up to 2 cm long, pale pink, covered with multicellular glandular and eglandular hairs; bracteoles absent. Calyx 5–6.5 mm long, maroon coloured, tripartite; two segments up to 0.5 mm wide, linear-lanceolate, tip acute, free to base, held ventrally along the lower side of the corolla tube; third segment tridentate, up to 1.2 mm wide, held dorsal to the corolla tube, central tooth wider than the two lateral teeth; dorsal surface glandular-pubescent; ventral surface glabrous. Calyx not persistent. Corolla 1.5–1.8 cm long, ca.2.2 mm wide, tubular, light purple at base but dark purple towards throat and lobes. Corolla tube usually held perpendicular to the pedicel; corolla tube glabrous at base but with multicellular glandular hairs below the lobes, hairs sometimes present also on lower part of the lobes, corolla tube glabrous on the inside; corolla bi-lipped, total 5 lobes; upper lobes 2, 1.6 × 3.1 mm, apices rounded; lower lobes 3, 6.5–7.5 × 3.5–4.5 mm, spreading at right angles to the upper lobes, middle lobe apex rounded, lateral lobes apices obtuse. Stamens 2, filament inserted at about 1/3<sup>rd</sup> of the length of the corolla tube; filaments 5–6 mm, glabrous, filament dark purple near the anthers, anthers dorsifixed, coherent by adaxial surfaces, glabrous; staminodes absent. Disc up to 2 mm, tubular, yellowish, glabrous, upper margin undulate, persistent. Gynoecium 10–11 mm, ovary white, linear, indistinct from stipe, glabrous; style ca. 2 mm glabrous; stigma dark purple, capitate. Capsule 1.5–2.5 cm long, linear/straight, glabrous, longitudinal dehiscence. Seeds data not available.</p></tp:treatment-sec><tp:treatment-sec sec-type="Amendments to protologue" id="SECID0EVFAE"><title>Amendments to protologue.</title><p>The protologue by Fischer indicates that <italic><tp:taxon-name><tp:taxon-name-part taxon-name-part-type="genus" reg="Didymocarpus">D.</tp:taxon-name-part> <tp:taxon-name-part taxon-name-part-type="species" reg="lineicapsa">lineicapsa</tp:taxon-name-part></tp:taxon-name></italic> has bracts at each inflorescence fork (“<italic>bracteae ad furcas</italic>”). However, we observed that the holotype and other subsequent collections by Parry, Wenger as well as our own collections (Fig. <xref ref-type="fig" rid="F3">3</xref>), do not have any bracts or bracteoles within the inflorescence. The protologue also mentions that <italic><tp:taxon-name><tp:taxon-name-part taxon-name-part-type="genus" reg="Didymocarpus">D.</tp:taxon-name-part> <tp:taxon-name-part taxon-name-part-type="species" reg="lineicapsa">lineicapsa</tp:taxon-name-part></tp:taxon-name></italic> has a glabrous corolla tube, however all specimens including the type specimen have been found to be sparsely covered with multicellular, glandular hairs towards the lobes.</p></tp:treatment-sec><tp:treatment-sec sec-type="notes" id="SECID0EXGAE"><title>Note.</title><p><italic><tp:taxon-name><tp:taxon-name-part taxon-name-part-type="genus" reg="Didymocarpus">D.</tp:taxon-name-part> <tp:taxon-name-part taxon-name-part-type="species" reg="lineicapsa">lineicapsa</tp:taxon-name-part></tp:taxon-name></italic> is similar to <italic><tp:taxon-name><tp:taxon-name-part taxon-name-part-type="genus" reg="Didymocarpus">D.</tp:taxon-name-part> <tp:taxon-name-part taxon-name-part-type="species" reg="graciliflorus">graciliflorus</tp:taxon-name-part></tp:taxon-name></italic> R.W.MacGregor &amp; W.W.Sm. in its vegetative morphology but differs due to the absence of bracteoles (ovate bracteoles present in <italic><tp:taxon-name><tp:taxon-name-part taxon-name-part-type="genus" reg="Didymocarpus">D.</tp:taxon-name-part> <tp:taxon-name-part taxon-name-part-type="species" reg="graciliflorus">graciliflorus</tp:taxon-name-part></tp:taxon-name></italic>) and linear-lanceolate, tripartite calyx lobes (oblong 5-partite lobes in <italic><tp:taxon-name><tp:taxon-name-part taxon-name-part-type="genus" reg="Didymocarpus">D.</tp:taxon-name-part> <tp:taxon-name-part taxon-name-part-type="species" reg="graciliflorus">graciliflorus</tp:taxon-name-part></tp:taxon-name></italic>).</p></tp:treatment-sec><tp:treatment-sec sec-type="distribution" id="SECID0EJIAE"><title>Distribution.</title><p>The type locality of <italic><tp:taxon-name><tp:taxon-name-part taxon-name-part-type="genus" reg="Didymocarpus">D.</tp:taxon-name-part> <tp:taxon-name-part taxon-name-part-type="species" reg="lineicapsa">lineicapsa</tp:taxon-name-part></tp:taxon-name></italic> is near Aizawl in northern Mizoram and subsequent collections are known from throughout the state. In our expeditions, we could not locate any populations in its type locality or historical collection sites. However, we found three scattered populations in Mamit district of northern Mizoram which is at least 40 km away from its type locality (specimen numbers: VG2018MZ2581, VG2018MZ2584, VG2018MZ2585, VG2018MZ2596).</p></tp:treatment-sec><tp:treatment-sec sec-type="habitat" id="SECID0E1IAE"><title>Habitat.</title><p>These plants grow on steep clayey banks along the roads in partially shaded, tropical wet evergreen forests.</p></tp:treatment-sec><tp:treatment-sec sec-type="phenology" id="SECID0E6IAE"><title>Phenology.</title><p>Flowering in August to September, fruiting in October to January.</p></tp:treatment-sec><tp:treatment-sec sec-type="conservation status" id="SECID0EEJAE"><title>Conservation status and preliminary IUCN assessment.</title><p><italic><tp:taxon-name><tp:taxon-name-part taxon-name-part-type="genus" reg="Didymocarpus">D.</tp:taxon-name-part> <tp:taxon-name-part taxon-name-part-type="species" reg="lineicapsa">lineicapsa</tp:taxon-name-part></tp:taxon-name></italic> is known from only seven specimens collected from Mizoram, India, and it has not been recollected for the past 89 years. We carried out collection expeditions in the years 2017 and 2018 to the type location (Aizawl, Mizoram) as well as other historical collection sites (Fig. <xref ref-type="fig" rid="F1">1</xref>). All of the historical locations have undergone dramatic urbanization in the last eight decades and we could not find any population of <italic><tp:taxon-name><tp:taxon-name-part taxon-name-part-type="genus" reg="Didymocarpus">D.</tp:taxon-name-part> <tp:taxon-name-part taxon-name-part-type="species" reg="lineicapsa">lineicapsa</tp:taxon-name-part></tp:taxon-name></italic> in any of these sites. Instead, we found only three disjunct populations of <italic><tp:taxon-name><tp:taxon-name-part taxon-name-part-type="genus" reg="Didymocarpus">D.</tp:taxon-name-part> <tp:taxon-name-part taxon-name-part-type="species" reg="lineicapsa">lineicapsa</tp:taxon-name-part></tp:taxon-name></italic> with a total of less than 1000 individuals, in Mamit district, Mizoram. All the extant populations are located in rapidly degrading, fragmented forests that do not fall under federally protected areas, and therefore we propose the conservation status of this species as vulnerable (<abbrev xmlns:xlink="http://www.w3.org/1999/xlink" xlink:title="vulnerable" id="ABBRID0EPKAE" xlink:type="simple">VU</abbrev>) following the criteria D2 of IUCN guidelines (<xref ref-type="bibr" rid="B7">IUCN 2019</xref>).</p></tp:treatment-sec><tp:treatment-sec><!--Section generated to contain objects referenced in tp:taxon-treatment.--><supplementary-material xmlns:xlink="http://www.w3.org/1999/xlink" id="S1" position="float" orientation="portrait" xlink:type="simple"><object-id content-type="doi" xlink:type="simple">10.3897/phytokeys.148.49772.suppl1</object-id><object-id content-type="arpha" xlink:type="simple">36D345C3-6B6B-56CC-B186-91BA244A534D</object-id><label>Supplementary material 1</label><caption><p>Figure S1</p></caption><statement content-type="dataType"><label>Data type</label><p>Multimedia</p></statement><statement content-type="notes"><label>Explanation note</label><p><bold>A</bold> Underside of <italic><tp:taxon-name><tp:taxon-name-part taxon-name-part-type="genus" reg="Didymocarpus">D.</tp:taxon-name-part> <tp:taxon-name-part taxon-name-part-type="species" reg="adenocarpus">adenocarpus</tp:taxon-name-part></tp:taxon-name></italic> C.E.C.Fisch. plant showing inflorescence hidden under leaves <bold>B</bold> Watery calyx of <italic><tp:taxon-name><tp:taxon-name-part taxon-name-part-type="genus" reg="Didymocarpus">D.</tp:taxon-name-part> <tp:taxon-name-part taxon-name-part-type="species" reg="adenocarpus">adenocarpus</tp:taxon-name-part></tp:taxon-name></italic> C.E.C.Fisch. <bold>C</bold> Lateral view of <italic><tp:taxon-name><tp:taxon-name-part taxon-name-part-type="genus" reg="Didymocarpus">D.</tp:taxon-name-part> <tp:taxon-name-part taxon-name-part-type="species" reg="parryorum">parryorum</tp:taxon-name-part></tp:taxon-name></italic> C.E.C.Fisch. flower showing color stripe along the floral tube <bold>D</bold> Tridentate calyx lobe of <italic><tp:taxon-name><tp:taxon-name-part taxon-name-part-type="genus" reg="Didymocarpus">D.</tp:taxon-name-part> <tp:taxon-name-part taxon-name-part-type="species" reg="lineicapsa">lineicapsa</tp:taxon-name-part></tp:taxon-name></italic> (C.E.C.Fisch.) B.L.Burtt <bold>E</bold> Inflorescence of <italic><tp:taxon-name><tp:taxon-name-part taxon-name-part-type="genus" reg="Didymocarpus">D.</tp:taxon-name-part> <tp:taxon-name-part taxon-name-part-type="species" reg="parryorum">parryorum</tp:taxon-name-part></tp:taxon-name></italic> C.E.C.Fisch. <bold>F</bold> Inflorescence of <italic><tp:taxon-name><tp:taxon-name-part taxon-name-part-type="genus" reg="Didymocarpus">D.</tp:taxon-name-part> <tp:taxon-name-part taxon-name-part-type="species" reg="wengeri">wengeri</tp:taxon-name-part></tp:taxon-name></italic> C.E.C.Fisch. Photographs by NSP.</p></statement><media xlink:href="phytokeys-148-001-s001.tif" mimetype="image" mime-subtype="tiff" position="float" orientation="portrait" xlink:type="simple" id="oo_412035.tif"><uri content-type="original_file" xlink:type="simple">https://binary.pensoft.net/file/412035</uri></media><permissions><license xlink:type="simple"><license-p>This dataset is made available under the Open Database License (http://opendatacommons.org/licenses/odbl/1.0/). The Open Database License (ODbL) is a license agreement intended to allow users to freely share, modify, and use this Dataset while maintaining this same freedom for others, provided that the original source and author(s) are credited.</license-p></license></permissions><attrib specific-use="authors">Naibi Shrungeshwara Prasanna, Vinita Gowda</attrib></supplementary-material><fig id="F1" position="float" orientation="portrait"><object-id xmlns:xlink="http://www.w3.org/1999/xlink" content-type="doi" xlink:type="simple">10.3897/phytokeys.148.49772.figure1</object-id><object-id xmlns:xlink="http://www.w3.org/1999/xlink" content-type="arpha" xlink:type="simple">41E39851-0F77-5123-8A87-59707BEA34C8</object-id><label>Figure 1.</label><caption><p>Map showing distribution records of the four rediscovered species of <italic><tp:taxon-name><tp:taxon-name-part taxon-name-part-type="genus" reg="Didymocarpus">Didymocarpus</tp:taxon-name-part></tp:taxon-name></italic> Wall. (<tp:taxon-name><tp:taxon-name-part taxon-name-part-type="family">Gesneriaceae</tp:taxon-name-part></tp:taxon-name>) in Mizoram, India. Solid symbols indicate historical collection sites and open symbols indicate extant populations. Hatched area represents southern Mizoram which is referred to as ‘South Lushai hills’ in the protologues and historical collections.</p></caption><graphic xmlns:xlink="http://www.w3.org/1999/xlink" xlink:href="phytokeys-148-001-g001.jpg" position="float" orientation="portrait" xlink:type="simple" id="oo_412030.jpg"><uri content-type="original_file" xlink:type="simple">https://binary.pensoft.net/fig/412030</uri></graphic></fig></tp:treatment-sec><ref-list><ref id="B7"><mixed-citation xmlns:xlink="http://www.w3.org/1999/xlink" xlink:type="simple"><institution xlink:type="simple">IUCN</institution> (<year>2019</year>) The IUCN red list of threatened species, version 14. IUCN Red List Unit, Cambridge. <ext-link xlink:type="simple" ext-link-type="uri" xlink:href="http://www.iucnredlist.org/">http://www.iucnredlist.org/</ext-link> [accessed 15 September 2019]</mixed-citation></ref></ref-list></tp:taxon-treatment>
